# Supplementary material for: Efficacy and safety of BCMA- or GPRC5D-directed CD3 bispecific antibodies in relapsed/refractory multiple myeloma: a systematic review and meta-analysis of prospective clinical trials and real-world studies
Source: Front Immunol. 2026 May 20;17:1811816. doi: 10.3389/fimmu.2026.1811816 (PMC13230190; doi:10.3389/fimmu.2026.1811816)
Supplement: Supplementary file 1 [file DataSheet1.zip]

Archive with 10 entries (10 files):
- Supplementary File1 Search strategy.doc
- Supplementary File10_PRISMA_2020_checklist.pdf
- Supplementary File2 Study Characteristics.docx
- Supplementary File3 Quality Assessment.docx
- Supplementary File4 Sensitivity analysis.docx
- Supplementary File5 Meta regression.docx
- Supplementary File6 Subgroup analysis of efficacy.docx
- Supplementary File7 Subgroup analysis of safety.docx
- Supplementary File8 Publication bias analysis.docx
- Supplementary File9 PRISMA 2020 flow diagram.pdf
